# Supplementary material for: Aptamer‐mediated synthesis of multifunctional nano‐hydroxyapatite for active tumour bioimaging and treatment
Source: Cell Prolif. 2021 Aug 12;54(9):e13105. doi: 10.1111/cpr.13105 (PMC8450118; doi:10.1111/cpr.13105)
Supplement: Supplementary file 7 — Table S1 [file CPR-54-e13105-s001.xlsx]

## Sheet: Sheet1
Table S1. The mass concentration ratio of Gd (Tb)/Ca in AS-nFAp:Gd/Tb and AS1411-free nFAp:Gd/Tb NPs measured with ICP-MS.
NPs	Mass concentration ratio of Gd/Ca	Mass concentration ratio of Tb/Ca
AS-nFAp:Gd/Tb	0.595	0.483
nFAp:Gd/Tb	0.581	0.557
